# Supplementary material for: Effect of tranexamic acid on coagulation and fibrinolysis in women with postpartum haemorrhage (WOMAN-ETAC): a single-centre, randomised, double-blind, placebo-controlled trial
Source: Wellcome Open Res. 2018 Aug 15;3:100. [Version 1] doi: 10.12688/wellcomeopenres.14722.1 (PMC6171555; doi:10.12688/wellcomeopenres.14722.1)
Supplement: Supplementary file 1 [file wellcomeopenres-3-16038-s0000.tgz]

Archive with 1 entries (1 files):
- c42b614d-7172-423b-8556-8df0bd20eeaa.doc
